# Supplementary material for: Transcriptomic differences between fibrotic and non-fibrotic testicular tissue reveal possible key players in Klinefelter syndrome-related testicular fibrosis
Source: Sci Rep. 2022 Dec 13;12:21518. doi: 10.1038/s41598-022-26011-6 (PMC9748020; doi:10.1038/s41598-022-26011-6)
Supplement: Supplementary file 2 — Supplementary Information 1. [file 41598_2022_26011_MOESM2_ESM.xlsx]

## Sheet: Analysis 1 (fib vs non-fib)
			KS vs CTL
			Gene	FC	padj	up/down Winge	Articles	Found in Laurentino et al 2019?
		Up	DLK1	2758901	113.999	Up	Winge 2018a & D'aurora 2017	yes
			RAB34	2090165	25.413	Up	D'aurora 2015 -2017 & Skakkebaek 2018	yes
		Down	PLSCR2	-3592985	6.33783	Down	D'aurora 2017	yes
			GAPDHS	-5808143	0.0261838	Down	D'aurora 2017	yes
			GPA33	-2800838	1457.39	Up	D'aurora 2017 & Belling 2017	yes

## Sheet: Analysis 2 (KS vs TA)
			KS vs TA
			Gene	FC	padj	up/down Winge	Articles	Found in Laurentino et al 2019?
		Down	CNGA2	-2760746	0.007208535	Up	Winge 2018b	yes
		Up	-

## Sheet: Extra analysis (KS vs FC)
			KS vs CTL
			Gene	FC	padj	up/down Winge	Articles	Found in Laurentino et al 2019?
		Down	GPA33	-5.2276	6.04268e-11	Up	D'aurora 2017 & Belling 2017	yes
			FUT9	-6.11598	1.73129e-06	Up	Winge 2018a & D'aurora 2017	yes
			LHX8	-7.67139	9.22938e-05	Down	D'aurora 2017	no
			EMX1	-4.50064	2.5088e-06	Down	D'aurora 2017	yes
			PLSCR2	-4.72657	1.97754e-13	Down	D'aurora 2017	yes
			PGAM2	-3.51736	2.22899e-11	Down	D'aurora 2017	yes
			CCDC180	-3.05519	3.49154e-12	Down	Skakkebaek 2018	yes
			NUP214	-2.10219	8.60699e-14	Down	D'aurora 2017 & Belling 2017	no
			KRT77	-6.29356	0.0011081	Down	Skakkebaek 2018	yes
			NUP58	-2.29315	4.51282e-13	Down	Skakkebaek 2018	yes
			ZC3H14	-2.2186	7.33032e-16	Down	D'aurora 2017	yes
			APH1B	-2.54862	4.07395e-09	Down	D'aurora 2017 & Belling 2017	yes
			SPESP1	-2.64968	4.05398e-06	Down	Skakkebaek 2018	yes
			CXCL16	-2.0171	5.62874e-13	Down	D'aurora 2017 & Belling 2017	yes
			GAPDHS	-5.68713	5.80473e-42	Down	D'aurora 2017	yes
			ZNF541	-4.26314	1.04572e-08	Down	D'aurora 2015 -2017	yes
		Up	RPS4X	2.73527	8.43021e-18	Up	Zitzmann 2015 & Vawter 2007	yes
			JUN	2.26831	7.78166e-07	Up	D'aurora 2015 -2017 & Belling 2017	no
			ABI3BP	2.87859	2.34971e-18	Up	D'aurora 2015 -2017	yes
			ZMIZ1	2.264	3.83811e-09	Up	D'aurora 2015 & Skakkebaek 2018	no
			DLK1	5.81634	7.21511e-14	Up	Winge 2018a & D'aurora 2017	yes
			RAB34	4.02091	6.55377e-18	Up	D'aurora 2015 -2017 & Skakkebaek 2018	yes
			TFE3	2.77255	5.34381e-08	Down	Belling 2017	no
			LAMB2	2.44729	1.22909e-13	Down	Skakkebaek 2018 & Zitzmann 2015	yes
			RPLP1	2.47648	2.05391e-13	Down	D'aurora 2015-2017 & Belling 2017	yes
			CRISPLD2	2.55363	3.84572e-09	Down	D'aurora 2015 & Belling 2017	yes
