# Supplementary material for: Transcriptomic differences between fibrotic and non-fibrotic testicular tissue reveal possible key players in Klinefelter syndrome-related testicular fibrosis
Source: Sci Rep. 2022 Dec 13;12:21518. doi: 10.1038/s41598-022-26011-6 (PMC9748020; doi:10.1038/s41598-022-26011-6)
Supplement: Supplementary file 3 — Supplementary Information 2. [file 41598_2022_26011_MOESM3_ESM.xlsx]

## Sheet: DEGs analysis 1
		SYMBOL	log2FoldChange	pvalue	padj	CHR
		SPRR1A	4143826	1.10549	31.6729	1
		PI15	3796646	2.2501e-06	0.00566383	8
		RSPO3	3770476	1.204e-05	0.014143	6
		PCP4	3524847	0.0181834	1.84133	21
		SYT4	3455357	0.193574	9.8863	18
		SST	3403593	29.7115	348.862	3
		JCHAIN	3352456	128.902	1052.97	4
		MXRA5	3284921	0.000231075	0.0969413	X
		IGFBP6	3240967	0.000400823	0.140177	12
		ESM1	3205617	3.66349e-06	0.00717231	5
		RAB17	3203870	0.0441044	3.68303	2
		CYSLTR2	3196064	0.130418	7.46092	13
		SPRR2F	3148106	0.00449896	0.733997	1
		CHIA	3097634	2.94888	63.9893	1
		HAMP	2982999	0.0450788	3.71163	19
		MARCO	2925128	0.00477699	0.769847	2
		DPT	2860034	0.0573676	4.19426	1
		MAG	2859106	5.07046e-06	0.00812196	19
		ADGRG4	2843867	0.00620488	0.916734	X
		CALB2	2822223	0.1382	7.77984	16
		MGST1	2791966	0.124079	7.23633	12
		KCNK3	2790102	4.1469	81.1872	2
		IGFBP5	2764702	0.661767	22.2525	2
		DLK1	2758901	6.68336	113.999	14
		HRC	2753185	0.253343	11.6668	19
		SULT2A1	2719604	223.304	1593.52	19
		PRR15	2706544	0.0274286	2.5041	7
		PNPLA3	2677445	1.07935	31.1263	22
		LSP1	2674472	0.0258246	2.42037	11
		PLEK2	2663850	0.368437	14.9927	14
		MDK	2661430	0.000471471	0.152564	11
		NLRP2B	2646259	241.851	1694.4	X
		QPRT	2638575	0.0674761	4.60107	16
		FIBIN	2632693	0.0609704	4.36707	11
		GRK5	2618788	0.0206867	2.02901	10
		NAV2	2593736	4.78175e-07	0.00210636	11
		TGM2	2591310	0.00869566	1.12598	20
		HAND2	2589217	0.00232475	0.487644	4
		MGARP	2587863	1.26727	34.7269	4
		B3GNT7	2587774	2.02902e-07	0.00178756	2
		RARRES2	2586350	0.479894	17.7642	7
		HOXD10	2575058	2.01717e-05	0.0209074	2
		GSTM5	2564262	0.174513	9.09737	1
		MT3	2553328	10.9533	166.665	16
		NGF	2538619	0.12466	7.23633	1
		INHBA	2533867	0.00383829	0.66961	7
		HTR1A	2532472	40.8636	440.323	5
		NDRG2	2530743	0.0523341	3.95762	14
		LAG3	2530603	0.069333	4.66277	12
		RAB33A	2516934	0.00336844	0.635279	X
		PCDH11X	2506782	0.0298914	2.68717	X
		NR2F1	2494049	0.00882385	1.12664	5
		PLTP	2492868	0.0158596	1.6685	20
		MYOC	2479553	0.104068	6.34494	1
		ITGA8	2465011	0.000156624	0.0760136	10
		APOC1	2459116	3.98834	79.3167	19
		TM7SF2	2458090	1.63144	41.6006	11
		SLC6A6	2446541	0.182492	9.45739	3
		SCARB1	2418630	0.199568	10.0373	12
		CYP11A1	2414909	3.55157	73.2771	15
		NBL1	2412143	0.202677	10.0596	1
		DDO	2405910	0.873312	26.7878	6
		LUM	2395126	0.000294809	0.115434	12
		LEFTY2	2390710	0.0592591	4.26182	1
		CBLN2	2382304	85.7172	765.503	18
		CYP17A1	2376297	16.3744	220.709	10
		IGDCC4	2363971	0.0548556	4.09558	15
		ADCYAP1R1	2360562	0.0449506	3.71163	7
		PROK1	2358905	4.203	81.7405	1
		ECM1	2334807	1.74243e-08	0.000307017	1
		SSTR1	2331705	0.688114	22.9198	14
		NPPC	2328433	11.814	176.26	2
		LRRN4CL	2326509	0.0154985	1.66514	11
		GDF15	2316682	0.792205	25.0317	19
		KCNE4	2305173	0.0338668	2.96882	2
		CCL21	2300592	124.124	1022.95	9
		IGFBP4	2294952	0.428148	16.4357	17
		DUOX2	2289449	222.088	1586.85	15
		EMILIN3	2287728	0.0208457	2.02929	20
		GBP4	2275169	0.0270238	2.48458	1
		NAT2	2273247	2.57278	57.6748	8
		FABP3	2271374	0.332692	14.0992	1
		HSPB6	2270140	1.15192	32.5308	19
		CHAD	2270115	2.61279	58.3489	17
		SERTM2	2268319	2439.08	9478.73	X
		CD22	2268222	0.000701187	0.20254	19
		LPL	2261331	1.26205	34.6375	8
		CHST7	2255394	1.86979	46.0136	X
		C1QTNF1	2254981	2.34902	54.3171	17
		LAYN	2251154	0.00897543	1.12962	11
		HSD3B2	2243887	288.443	1936.14	1
		BRS3	2242387	0.293826	12.8467	X
		PNMA8B	2235437	0.0844177	5.4485	19
		TCEA3	2231792	0.000374338	0.137547	1
		CLIC2	2227769	592.443	3269.99	X
		HSD11B2	2225332	0.00896834	1.12962	16
		NR1D1	2216870	2.49528e-05	0.0232729	17
		WFIKKN2	2215653	0.383111	15.3071	17
		GLP2R	2215318	0.0577749	4.19748	17
		CBS	2213584	0.0350434	3.0071	21
		EPHB3	2211845	0.000579454	0.179122	3
		ZNF503	2208249	0.00240752	0.499065	10
		LDLR	2200117	0.632944	21.7133	19
		DCN	2195296	0.684762	22.8513	12
		ADH1C	2193712	0.042912	3.60052	4
		DCX	2189615	7.16603	119.796	X
		HBG2	2177418	324.573	2119.66	11
		TMEM132C	2175562	0.122352	7.18616	12
		CADM2	2173397	3.02946	65.1807	3
		SIGLEC11	2172903	0.0523287	3.95762	19
		ISLR	2170785	0.380663	15.2785	15
		IRS1	2164800	1.61777	41.3379	2
		SLC24A3	2159784	0.00224188	0.475926	20
		SLC16A11	2154359	0.151596	8.29541	17
		CCBE1	2152039	0.613958	21.5223	18
		DHCR24	2149596	13.0544	189.315	1
		CLSTN2	2143123	3.83128	77.7733	3
		GRIA3	2138795	0.244241	11.4455	X
		PLA2G1B	2126539	33.3725	379.615	12
		LRP1B	2122651	1.01619	29.7429	2
		SLC40A1	2120079	0.00133776	0.322894	2
		COL4A1	2116085	0.00112938	0.280278	13
		NRN1	2103368	1.08324	31.147	6
		PAPSS2	2102693	3.16975	67.2905	10
		S1PR3	2101341	2.71189	59.6547	9
		APCDD1	2098507	0.0685957	4.64868	18
		BHLHE22	2096718	0.0028085	0.542436	8
		TMEFF2	2096146	0.00361501	0.649964	2
		KCNA5	2095721	7.62172	125.862	12
		GBP3	2094674	6.0064e-05	0.0418509	1
		TBX3	2093848	0.239711	11.2933	12
		ADRB3	2092464	1397.33	6240.23	8
		RAB34	2090165	0.810561	25.413	17
		FMOD	2086525	1.29121	35.0018	1
		STAR	2083125	7.05682	118.42	8
		WNT11	2081791	2.37272	54.4945	11
		LTBP3	2076872	0.313784	13.4807	11
		CNRIP1	2076399	0.334821	14.0992	2
		LURAP1L	2071309	0.00179411	0.394476	9
		C2CD2	2070018	0.49946	18.2963	21
		ACSS3	2068604	0.0141602	1.57914	12
		PTCHD4	2062814	4.6497	87.9996	6
		HIST2H2BF	2060297	125.123	1028.78	1
		TMEM176A	2058692	38.3043	418.167	7
		PAPPA2	2055786	1.54993	40.1614	1
		ELANE	2054850	39.7292	430.522	19
		DIRAS3	2046304	36.8779	406.881	1
		CACNA1G	2043516	1.65081	41.7236	17
		RBP1	2034163	9.45143	148.853	3
		DIO3	2030683	15.3797	210.07	14
		EMID1	2027510	0.951267	28.5057	22
		TPD52L1	2027315	0.00750787	1.02267	6
		COL12A1	2027100	0.702928	23.2812	6
		MT2A	2026362	24.6932	303.202	16
		GSTA1	2025150	31.5868	366.158	6
		PODN	2021349	1.99025	47.9072	1
		GSTP1	2021292	2.06748	49.1838	11
		VCAM1	2017996	0.271392	12.2614	1
		MOCOS	2014046	13.4934	193.768	18
		RAMP2	2010698	0.00700957	0.980227	17
		MT1G	2008310	50.5129	512.399	16
		TINAGL1	2005399	0.0482173	3.89012	1
		GLRX	2003826	0.761219	24.3994	5
		SLC16A9	2003364	2.4936	56.2874	10
		GCOM1	2002963	0.0558649	4.11857	15
		KLHL33	2001138	1.92611	47.0709	14
		COL14A1	2000058	0.139994	7.83078	8
		ZFAND4	-2001936	941.35	4642.2	10
		LMNTD2	-2002661	140.141	1119.86	11
		INHBC	-2002927	70.968	667.265	12
		ATP1A4	-2004506	1142.26	5368.62	1
		EFCAB10	-2005030	479.285	2811.25	7
		SPTBN2	-2005259	1348.06	6074.89	11
		PLS1	-2006659	220.159	1576.26	3
		E2F7	-2007667	2369.83	9285.41	12
		CFAP221	-2014296	975.054	4755.18	2
		TTC23L	-2015839	1.05315	30.5708	5
		CYP2F1	-2016468	484.794	2829.72	19
		ZNF730	-2022079	185.269	1383.82	19
		RAB27B	-2022519	7.99617	130.095	18
		TTLL9	-2023220	635.344	3445.6	20
		TRABD2A	-2024161	47.5113	491.573	2
		GPR18	-2024298	32.7669	374.418	13
		C2orf92	-2025696	7.32686	121.907	2
		RNF175	-2025869	97.7264	848.664	4
		KIAA0319	-2026047	131.119	1065.65	6
		SV2B	-2027192	647.537	3494.52	15
		CHRNB4	-2028212	1520.6	6655	15
		PHACTR3	-2029949	262.818	1803.29	20
		GCKR	-2038646	494.914	2868.55	2
		EFCAB8	-2039498	2356.37	9257.35	20
		SLC6A15	-2042749	593.854	3274	12
		RIMS1	-2042984	1622.15	6991.7	6
		TMEM232	-2049681	522.307	2985.09	5
		CCDC150	-2051483	1489.7	6539.24	2
		GPR158	-2054934	44.9871	471.549	10
		MLF1	-2057947	35.2813	392.956	3
		NWD1	-2060019	2.07424	49.2561	19
		KRTAP5-7	-2062693	807.665	4119.77	11
		STAP1	-2064145	426.141	2575.85	4
		GLRX2	-2066980	15.7347	214.255	1
		PRKCZ	-2067419	73.7223	684.398	1
		DNAH14	-2067973	216.893	1559.86	1
		EDN3	-2071525	409.327	2504.29	20
		ESRP2	-2072530	476.602	2801.77	16
		COIL	-2074716	100.232	865.307	17
		COL2A1	-2075501	355.086	2258.7	12
		HAVCR1	-2075523	458.565	2722.17	5
		CAVIN4	-2078757	2465.98	9555.88	9
		GGTLC2	-2080169	1070.85	5115.48	22
		SMIM22	-2084155	2371.11	9288.33	16
		IGF2BP2	-2087243	418.717	2542.84	3
		GKAP1	-2090388	912.366	4523.32	9
		COL22A1	-2090938	532.242	3021.37	8
		MAST1	-2096505	2109.16	8504.19	19
		NA	-2103649	102.294	880.09	NA
		THEGL	-2104087	797.199	4082.14	4
		ARL13A	-2104457	0.37916	15.253	X
		ITGB6	-2105588	2066.82	8360.28	2
		KCNA6	-2106506	294.102	1964.03	12
		SOWAHA	-2108186	1938.95	7948.88	5
		FAM163B	-2110644	2204.07	8812.28	9
		ODF2	-2112676	388.494	2414.56	9
		LOC730098	-2112697	55.4051	549.993	9
		CCDC169	-2115006	1214.19	5625.58	13
		KIF21B	-2122307	147.805	1169.43	1
		SRRM4	-2125587	1316.85	5981.66	12
		PROM1	-2125770	290.434	1945.06	4
		ANKUB1	-2129253	11.8737	176.553	3
		GGN	-2134679	1779.98	7512.16	19
		CDH16	-2136715	2264.25	8982.31	16
		FBXL13	-2145265	44.9343	471.275	7
		CDC14A	-2149211	0.0652577	4.49321	1
		OTOA	-2149593	839.122	4243.75	16
		SYT9	-2157107	0.591709	21.02	11
		GLIPR1L1	-2161864	52.5667	527.463	12
		GFI1B	-2168216	695.355	3674.91	9
		MYCBPAP	-2169469	1414.8	6293.84	17
		TP53TG3D	-2170140	590.712	3263.83	16
		SLC36A2	-2171520	766.641	3968.34	5
		PDE1C	-2178359	276.393	1872.37	7
		DDX20	-2184922	35.0419	392.273	1
		TJP3	-2185996	2137.94	8600.58	19
		C8orf34	-2195885	37.7069	412.925	8
		RD3	-2197156	1700.01	7254.6	1
		LIPJ	-2201930	1886.37	7800.46	10
		ADCY10	-2203483	2396.83	9355.8	1
		COL9A1	-2206098	2428.59	9448.39	6
		DDX25	-2207633	2561.3	9804.48	11
		UNC79	-2209991	528.249	3006.38	14
		BCAS1	-2211862	1532.19	6695.75	20
		HPCA	-2223510	322.075	2107.4	1
		GCNT3	-2225202	132.577	1075.51	15
		CLPB	-2227418	29.7696	348.995	11
		CCDC96	-2230087	693.043	3665.99	4
		TMC7	-2231127	94.7514	829.781	16
		LRRIQ3	-2235810	891.239	4447.36	1
		USP50	-2240796	182.193	1366.64	15
		GABRA5	-2242503	489.032	2846.63	15
		TRIM46	-2248740	39.0889	424.628	1
		LRRC18	-2254990	1476.25	6499.63	10
		GJB5	-2255738	421.289	2554.41	1
		ZNF165	-2260770	485.003	2829.72	6
		PDE1A	-2262247	11.9096	176.938	2
		PKHD1	-2265085	182.419	1367.76	6
		EHF	-2265796	14.1654	198.564	11
		CATSPERB	-2274662	77.9584	715.059	14
		LGALS7	-2275374	1124.49	5303.4	19
		PPP1R36	-2275913	2360.83	9266.61	14
		PCSK4	-2276307	773.447	3991.84	19
		STPG3	-2281025	0.014713	1.61021	9
		IGSF23	-2281671	4.29893	83.2386	19
		NPC1L1	-2283309	630.639	3432.77	7
		SLC25A41	-2283650	17.6186	232.54	19
		USP44	-2284084	1537.61	6712.77	12
		RGS6	-2284846	3.32491	69.7439	14
		C22orf31	-2285302	4.17508	81.4672	22
		DPY19L2	-2289809	1242.24	5723.91	12
		LRRC74A	-2291010	644.323	3483.32	14
		MEPE	-2291119	887.052	4428.97	4
		C6orf222	-2298440	735.184	3834.8	6
		CCDC192	-2304467	2.29422	53.4004	5
		SLC9A4	-2306013	1886.82	7800.5	2
		TOGARAM2	-2310062	18.8471	245.263	2
		VCX3B	-2311405	1607	6940.53	X
		TPTE2	-2311412	491.652	2859.05	13
		LYPD6	-2312986	1.67393	42.1891	2
		ATP12A	-2313217	10.0305	155.798	13
		CASC1	-2315137	154.244	1208.44	12
		INSL6	-2317814	722.755	3787.6	9
		SLC9C1	-2318322	1189.45	5544.48	3
		EFCAB6	-2322212	203.608	1483.18	22
		ANKRD55	-2326338	1841.63	7681.79	5
		TMEM72	-2330150	71.6364	671.758	10
		KCNV1	-2332953	248.182	1726.4	8
		QRICH2	-2338120	4.11238	80.7978	17
		HTR2A	-2340062	0.166685	8.76714	13
		MYB	-2343764	121.624	1007.05	6
		AQP5	-2345495	1296.56	5906.27	12
		CDHR4	-2347088	2409.86	9398.35	3
		BEST3	-2347509	1371.53	6155.48	12
		MUC1	-2349730	128.633	1051.26	1
		BARX1	-2353184	1887.63	7802.01	9
		C2CD6	-2359164	210.041	1519.26	2
		GJA3	-2359812	256.365	1765.31	13
		COL25A1	-2361545	349.928	2242.21	4
		LPO	-2361856	876.298	4388.47	17
		ELOVL3	-2363706	0.41424	16.0769	10
		CCDC60	-2365001	1652.76	7097.63	12
		DUSP21	-2365652	254.283	1760.13	X
		SLC7A3	-2365890	43.755	463.508	X
		PRSS3	-2370304	422.834	2561.13	9
		RPGRIP1	-2380085	1494.79	6558.31	14
		PLA2G4D	-2386521	432.282	2605.82	15
		FCAMR	-2387317	1959.11	8016.6	1
		LEXM	-2387833	355.331	2259.35	1
		CCDC178	-2402045	1259.27	5775.22	18
		SPATA17	-2413643	839.356	4243.75	1
		KIAA1257	-2433902	1323.24	5995.25	3
		USH2A	-2448060	11.7539	175.903	1
		AXDND1	-2458521	1228.29	5675.93	1
		CLDN34	-2463310	539.443	3048.42	X
		WNT2	-2463429	482.528	2823.72	7
		TXNDC8	-2465219	974.044	4751.57	9
		NXPE1	-2467613	78.0331	715.107	11
		ZMYND15	-2472500	61.8947	600.212	17
		TIGD4	-2472842	160.3	1245.33	4
		LRRIQ1	-2478218	2377.81	9296.97	12
		VWA5B1	-2481013	1947.82	7977.81	1
		KLK13	-2482898	1.11804	31.7876	19
		TMPRSS2	-2489773	1060.77	5080.39	21
		C1orf105	-2489887	819.897	4165.68	1
		LRRC71	-2490595	226.79	1614.56	1
		SPATA18	-2493162	0.00709643	0.98456	4
		IL23R	-2494743	3.53854	73.0938	1
		DNAH3	-2495041	1152.72	5401.83	16
		VTCN1	-2495100	8.75772	139.396	1
		ADCY8	-2498377	227.108	1616.17	8
		SAMD4A	-2501331	0.661428	22.2525	14
		CFAP100	-2506564	408.429	2500.97	3
		NIPAL1	-2512752	18.5654	242.444	4
		KIAA2012	-2518264	522.26	2985.09	2
		LYPD6B	-2522758	8.63128	137.756	2
		SPATA6L	-2526208	7.41135	123.08	9
		FBXO24	-2528295	4.81046	90.1706	7
		PRSS38	-2532817	1525.82	6674.44	1
		VWA3A	-2539387	92.1267	811.231	16
		TMEM108	-2560785	166.22	1276.16	3
		PABPC3	-2567920	591.471	3265.98	13
		TM4SF20	-2568655	14.547	202.944	2
		ASTL	-2577555	568.668	3171.87	2
		ANO3	-2580555	216.334	1556.47	11
		TTC16	-2583477	626.401	3414.97	9
		PPP1R32	-2600501	0.247252	11.5253	11
		TTC39A	-2605898	3.80029	77.233	1
		TNR	-2607576	95.546	833.839	1
		CLVS1	-2610079	210.364	1520.97	8
		LRRC7	-2614255	24.3765	299.94	1
		C5orf49	-2615067	361.441	2285.93	5
		FAT2	-2624054	11.8124	176.26	5
		LIN28A	-2627225	427.363	2580.58	1
		DCDC2C	-2638365	10.042	155.798	2
		SH3GL3	-2639508	206.733	1500.27	15
		SMIM6	-2644515	0.62011	21.5936	17
		MDGA2	-2646118	658.018	3534.76	14
		ARMC12	-2648368	350.568	2245.37	6
		ACTRT3	-2657255	11.1803	169.386	3
		CCDC33	-2660667	1.86797	46.0136	15
		C16orf90	-2668085	790.157	4055.51	16
		WSCD1	-2669596	3.87692	78.1766	17
		WDR64	-2669925	0.627688	21.7133	1
		ASGR1	-2674419	14.8394	205.396	17
		C7orf61	-2677671	83.4348	751.212	7
		ANXA10	-2680064	154.657	1209.58	4
		STAT4	-2683475	301.437	2000.68	2
		FAM135B	-2692450	10.0073	155.768	8
		DNAJB7	-2700886	8.22224	132.662	22
		NEFM	-2713155	577.451	3210.7	8
		HCN4	-2716528	365.138	2303.52	15
		CYP4F2	-2729949	317.688	2084.79	19
		PPP1R2B	-2730409	1223.33	5657.51	5
		UNC13C	-2744630	1228.6	5675.93	15
		CLMN	-2746960	6.17551e-05	0.0418509	14
		ICA1	-2748763	1.44434	38.212	7
		KCNH1	-2750159	17.3712	230.483	1
		GRM5	-2752123	34.9696	391.713	11
		ALLC	-2752495	99.1692	858.232	2
		ADAM20	-2757312	9.47497	149.062	14
		CLCN1	-2759793	794.594	4073.54	7
		AIM2	-2762153	227.938	1617.51	1
		PROCA1	-2762567	2.02952	48.6533	17
		ZBBX	-2771235	1295.08	5901.03	3
		TSLP	-2774809	44.5424	468.839	5
		CT62	-2782168	305.404	2022.25	15
		KRT86	-2782273	349.947	2242.21	12
		CEP295NL	-2794276	0.0501696	3.93311	17
		C7orf31	-2796188	19.4375	251.091	7
		GPA33	-2800838	198.923	1457.39	1
		2001-12-01	-2803466	246.984	1720.07	9
		SPAG17	-2804354	155.161	1211.32	1
		CABYR	-2806202	163.505	1259.51	18
		SNTG1	-2811340	129.542	1054.9	8
		GABBR2	-2813668	84.5317	757.604	9
		FER1L6	-2814611	940.482	4640.39	8
		MST1R	-2819429	27.3479	327.58	3
		LAMB4	-2822248	217.815	1565.03	7
		ELOA2	-2827245	34.6865	389.284	18
		C10orf55	-2843287	1819.15	7615.46	10
		TENT5D	-2850195	5.35506	97.7783	X
		TMPRSS6	-2854557	11.6761	175.065	22
		SPATA24	-2856920	1.34306	36.1293	5
		C16orf96	-2858264	96.4289	839.051	16
		ERICH6	-2869526	206.95	1501.22	3
		SH3RF2	-2872679	2.01025	48.257	5
		PAPOLB	-2873802	352.194	2248.62	7
		WBP2NL	-2883997	10.5099	160.891	22
		TMEM132D	-2884002	546.858	3083.99	12
		RSPH10B	-2896070	104.914	897.018	7
		CCDC27	-2898877	0.011291	1.33522	1
		TMEM191C	-2899226	1.95798	47.4627	22
		NPY	-2905426	1622.54	6991.7	7
		SEL1L2	-2909737	335.785	2178.66	20
		KIF15	-2912337	113.798	957.558	3
		TUBA3E	-2918353	837.642	4237.51	2
		SLC25A2	-2920607	449.131	2678.07	5
		FAM71E1	-2920895	10.8314	165.207	19
		CAGE1	-2924543	473.046	2784.86	6
		DYDC2	-2937264	581.608	3229.73	10
		IL20RB	-2938723	5.77483	103.093	3
		MPPED1	-2942476	5.16448	94.8887	22
		LUZP2	-2943410	144.761	1151.03	11
		TNFAIP6	-2956253	16.1717	219.188	2
		RTP3	-2958842	611.304	3348.2	3
		CHD5	-2961228	349.202	2239.82	1
		CATSPER3	-2961360	46.8571	486.232	5
		KIF2C	-2961705	131.439	1067.75	1
		TMPRSS7	-2978865	1342.58	6059.72	3
		EQTN	-2984513	1800.94	7569.8	9
		FAM205C	-2988217	40.1745	434.279	9
		LRRC37A2	-2988341	771.062	3981.86	17
		ERICH6B	-2994328	20.4693	261.012	13
		P2RX3	-3001831	1933.72	7934.83	11
		IL1RN	-3009570	4.99096	92.4718	2
		LRRC63	-3012499	5.34006	97.6056	13
		LECT2	-3031246	444.606	2658.28	5
		C9orf131	-3035714	0.113709	6.72332	9
		CA10	-3039614	773.293	3991.84	17
		MYO3B	-3044359	203.256	1481.74	2
		SLFNL1	-3050557	0.298643	12.9658	1
		HHLA2	-3055034	1392.75	6225.33	3
		SLC10A6	-3071095	2.72891	59.8052	4
		C11orf42	-3072071	0.00651673	0.933535	11
		ST6GALNAC2	-3076709	0.0640188	4.45854	17
		C2orf16	-3078886	0.000755141	0.212717	2
		RGSL1	-3081236	1705.94	7271.07	1
		SLC44A5	-3082952	7.57915	125.276	1
		AKAP3	-3084848	180.08	1357.15	12
		LRRC9	-3085980	93.3285	820.174	14
		TNNI1	-3087445	0.0252104	2.37544	1
		C4orf51	-3091165	464.279	2746.09	4
		OR2L13	-3091536	4.01548	79.5868	1
		GAD1	-3092719	13.6229	194.779	2
		CCDC188	-3095740	0.0102072	1.23185	22
		C11orf94	-3099685	0.999517	29.407	11
		GRM8	-3101841	3.12387	66.5542	7
		PPM1J	-3105285	7.31964	121.902	1
		SSUH2	-3111473	32.4263	372.702	3
		H1FOO	-3115501	1281.31	5854.58	3
		PPEF1	-3120295	0.298758	12.9658	X
		FAM217A	-3133334	26.6993	321.494	6
		OR8A1	-3138834	1938.22	7947.74	11
		ALPK2	-3145392	88.7999	787.049	18
		OR14I1	-3150393	1839.71	7677.81	1
		TEKT2	-3153018	63.6766	614.111	1
		SHOX2	-3156065	0.00176044	0.394476	3
		MYBPC1	-3168362	13.9581	197.543	12
		FAM163A	-3176301	9.92201	154.85	1
		C6orf201	-3181610	21.61	272.42	6
		CNGA3	-3186031	157.846	1229.55	2
		TNP2	-3197899	1851.39	7704.77	16
		CDHR2	-3205287	0.00411232	0.703486	5
		LHX2	-3210360	1924.74	7911.11	9
		SELENOV	-3218171	681.893	3628.8	19
		ENAM	-3220870	19.9293	255.944	4
		RTKN2	-3230552	2.30036	53.4023	10
		ZFP42	-3232123	178.859	1350.12	4
		TSGA10IP	-3234334	16.033	217.811	11
		GPR149	-3244660	0.69083	22.9236	3
		LEMD1	-3249800	0.000209452	0.0922637	1
		ZP1	-3255787	11.2797	170.6	11
		SEPTIN4	-3260706	1049.15	5041.2	17
		C2orf70	-3264650	205.4	1492.43	2
		GABRR3	-3265625	1742.85	7390.85	3
		SVOP	-3287247	120.673	1000.6	12
		CAPSL	-3299885	57.9509	571.402	5
		C4orf45	-3311158	283.497	1908.03	4
		ABCB11	-3323462	818.409	4160.52	2
		HOOK1	-3331866	1.02856	30.0033	1
		CBLL2	-3333463	803.989	4108.55	X
		TEX48	-3334355	41.0842	441.674	9
		FHAD1	-3347199	9.45326	148.853	1
		TIMD4	-3355596	162.025	1252.69	5
		CA9	-3362484	10.0043	155.768	9
		KRT85	-3363006	846.69	4275.35	12
		RTP2	-3369036	1437.2	6364.26	3
		SEPTIN3	-3373516	3.74229	76.3185	22
		PMFBP1	-3396475	0.0189301	1.90599	16
		HIPK4	-3401276	0.288607	12.6534	19
		CNBD2	-3404765	39.5363	428.959	20
		ERICH2	-3408586	129.113	1053.22	2
		H1FNT	-3412331	202.774	1479.45	12
		C8orf74	-3413530	547.137	3083.99	8
		TEPP	-3416161	1.07407	31.0248	16
		LKAAEAR1	-3430505	64.3194	617.875	20
		CSNK1A1L	-3437100	258.592	1778.45	13
		C1orf189	-3440771	4.01001	79.5679	1
		SLC22A14	-3443409	10.8388	165.207	3
		SPATA9	-3443705	4.83381	90.4158	5
		RSPH10B2	-3466314	5.0088	92.7049	7
		DRICH1	-3468321	0.994748	29.407	22
		CRISP2	-3477793	1247.15	5739.06	6
		TRIM36	-3498705	136.953	1100.37	5
		LOC105372440	-3512955	114.128	959.875	19
		CRH	-3516989	0.808369	25.3894	8
		TGM7	-3519815	1117.2	5276.07	15
		TSPAN1	-3520976	0.111275	6.64635	1
		BCL2L14	-3531199	3.26317	68.6942	12
		SPATA46	-3531434	23.2155	288.882	1
		ZNF474	-3533284	11.3047	170.831	5
		OLAH	-3533536	0.0396299	3.35711	10
		LOC102725191	-3535368	630.452	3432.77	7
		LMNTD1	-3545893	43.1926	458.466	12
		FETUB	-3548139	1743.43	7391.52	3
		PAGE3	-3559605	27.8455	331.288	X
		OAZ3	-3564530	0.192098	9.85891	1
		GK3P	-3571557	0.0081408	1.0785	4
		NT5C1B	-3574285	1.35858	36.4887	2
		C5orf46	-3576344	2.86341	62.288	5
		PLSCR2	-3592985	0.103592	6.33783	3
		TSKS	-3593232	3.47238	72.1502	19
		GLT1D1	-3603127	6.56811	112.688	12
		C1orf185	-3607044	752.572	3904.69	1
		FAM186A	-3625988	0.307261	13.3021	12
		SAXO1	-3637764	64.3473	617.875	9
		CRYBG2	-3647296	126.35	1035.96	1
		UBQLNL	-3660763	0.110274	6.63147	11
		LMO1	-3661638	0.253598	11.6668	11
		C12orf42	-3672149	99.1099	858.141	12
		C2orf73	-3676492	6.3586	111.37	2
		ARMS2	-3709462	109.817	930.732	10
		OPRM1	-3711355	327.556	2136.03	6
		FAM166A	-3712449	1.35574e-05	0.0149301	9
		KHDC1L	-3734820	114.222	960.209	6
		AKAP14	-3749234	0.871336	26.7878	X
		LMX1A	-3756513	139.677	1117.16	1
		TMEM210	-3762128	444.958	2658.58	9
		SMIM2	-3779758	73.5133	683.178	13
		LOXHD1	-3784249	0.0676321	4.60107	18
		OR8B12	-3791695	615.162	3365.15	11
		RPH3A	-3798641	35.9358	398.607	12
		ZC2HC1B	-3804995	0.00675597	0.960002	6
		DOC2A	-3806806	0.00634395	0.921366	16
		PP2D1	-3843501	0.0380414	3.23811	3
		FANCD2OS	-3861745	513.126	2945.05	3
		ADAM21	-3869011	0.0556592	4.11857	14
		OXCT2	-3869288	0.00276737	0.541789	1
		MPC1L	-3876018	482.533	2823.72	X
		MMEL1	-3887675	7.48846	124.01	1
		ODF3L1	-3888153	0.00170053	0.394255	15
		TEX26	-3898496	0.244014	11.4455	13
		TSSK6	-3905382	0.000649388	0.193936	19
		SUN3	-3909821	87.1155	774.163	7
		IAPP	-3909873	1.50886	39.5039	12
		FAM209A	-3917205	42.1165	449.481	20
		MORN3	-3936113	0.0880504	5.61618	12
		ELAVL4	-3939702	33.6839	382.171	1
		TEX38	-3939709	16.2687	219.844	1
		ACTRT1	-3960794	970.133	4742.92	X
		SPATA12	-3965583	8.28037e-06	0.0111377	3
		C3orf20	-3967339	0.00875475	1.12598	3
		TTLL8	-3974169	267.453	1827.98	22
		DSG4	-3983664	585.689	3245.61	18
		NEUROD4	-3986373	191.126	1414.95	12
		CCDC54	-3988739	0.449564	16.9985	3
		FAM71F1	-3989156	7.13288	119.356	7
		KLK5	-3997449	523.007	2987.16	19
		SPATA32	-4010106	2.05547	49.0086	17
		PRSS54	-4013024	100.31	865.552	16
		TEX53	-4016402	0.0035197	0.646011	9
		FAM209B	-4016622	16.013	217.708	20
		SPTY2D1OS	-4023546	4.50227e-05	0.0344913	11
		DUSP13	-4028753	55.4842	550.429	10
		FAM83C	-4029549	34.5598	389.101	20
		LRRIQ4	-4053143	0.201853	10.047	3
		SRRM5	-4077557	0.00338912	0.635279	19
		PLAC8L1	-4079409	0.00433999	0.72142	5
		BTBD16	-4106792	26.8307	322.701	10
		KCNA10	-4106795	55.5427	550.429	1
		RBBP8NL	-4111604	139.5	1116.25	20
		SIRPD	-4134128	504.611	2906.58	20
		UBL4B	-4148401	92.6217	814.775	1
		WFDC5	-4167637	254.975	1761.6	20
		CNGB3	-4181574	0.0946724	5.91535	8
		MUC19	-4189979	0.0098289	1.20267	12
		SNX31	-4194201	0.352068	14.528	8
		PPP2R2B	-4204258	0.00421703	0.707657	5
		C9orf50	-4218653	0.273485	12.2966	9
		MAP3K19	-4222664	0.724028	23.7126	2
		TREML2	-4223161	13.4829	193.768	6
		OTOP2	-4232403	38.0246	415.629	17
		PRAMEF2	-4241552	1962.99	8026.9	1
		TEKT5	-4271364	0.22783	10.9983	16
		TEX45	-4289775	0.607381	21.4125	19
		PCP2	-4296711	8.99832e-05	0.0546726	19
		TMEM239	-4296963	34.1188	385.863	20
		ARRDC5	-4306702	0.063243	4.44976	19
		PHOSPHO1	-4310885	0.00159225	0.374195	17
		DDI1	-4350471	1.65284	41.7236	11
		FAM71C	-4353954	74.1021	686.477	12
		SPANXC	-4360712	123.517	1019.38	X
		CA2	-4361041	4.38771e-07	0.00210636	8
		CFAP97D1	-4361104	4.63952	87.9014	17
		DNAJC5B	-4370902	54.1557	540.463	8
		TEX29	-4403017	0.0207277	2.02901	13
		EVX2	-4424889	129.042	1053.22	2
		XIRP2	-4428272	16.9838	227.095	2
		AKNAD1	-4433994	0.00798316	1.06563	1
		SIX3	-4447201	153.933	1206.54	2
		AKR1D1	-4465464	6.49751	112.43	7
		C3orf22	-4477310	1.03019	30.0033	3
		FAM205A	-4493269	0.0882906	5.61618	9
		RNF151	-4500450	14.7772	204.904	16
		TMPRSS4	-4545745	4.75767	89.5555	11
		PRR9	-4558335	290.795	1946.73	1
		ADTRP	-4561969	0.000788449	0.212717	6
		TSSK1B	-4564508	674.423	3594.7	5
		DCC	-4569838	0.249774	11.5816	18
		C1orf100	-4602998	79.8845	727.048	1
		RNF133	-4621318	0.792717	25.0317	7
		ODF3L2	-4623178	0.000851526	0.223939	19
		CCDC196	-4624345	2.68221e-06	0.00590756	14
		FRMPD2	-4634191	52.7191	528.692	10
		TEX46	-4657729	70.6219	664.721	1
		NUPR2	-4661278	23.0204	287.469	7
		LRRC52	-4681920	71.9986	674.078	1
		NMS	-4715936	945.088	4652.82	2
		PRSS56	-4716023	50.8416	514.844	2
		PRSS37	-4718675	9.74715e-07	0.00343489	7
		C8B	-4728687	1030.86	4973.64	1
		LRRD1	-4734810	0.024238	2.30119	7
		CSTL1	-4748353	0.145186	7.9943	20
		GSG1	-4784572	0.499163	18.2963	12
		C12orf54	-4791230	0.000117535	0.0647175	12
		FAM170B	-4795370	48.0708	494.747	10
		FAM71D	-4804497	0.00826453	1.08672	14
		SMKR1	-4813205	5.83738e-05	0.0418509	7
		ACSBG2	-4818392	0.34464	14.4241	19
		RNF148	-4837077	0.282113	12.5202	7
		TEX49	-4840014	0.988026	29.3575	12
		TMEM190	-4898312	159.659	1241.48	19
		FABP12	-4952577	30.5743	357.005	8
		C9orf24	-4954105	0.00438685	0.722395	9
		APOBEC4	-4969344	0.0058979	0.911588	1
		TMEM215	-4985970	84.2439	756.769	9
		FAM81B	-4988271	0.000156701	0.0760136	5
		TEX37	-4990463	23.83	294.449	2
		DNAJB8	-4996376	18.6343	243.032	3
		MS4A14	-5002283	0.000376098	0.137547	11
		BPIFB1	-5016044	46.6679	484.84	20
		CIB4	-5055664	5.60142	101.028	2
		ACTL7A	-5061626	1.67607	42.1891	9
		TMEM31	-5085788	12.9807	188.615	X
		ASB5	-5092272	43.1284	458.061	4
		AHSG	-5094603	37.574	411.981	3
		FBXO39	-5106563	0.00159277	0.374195	17
		TBATA	-5145903	0.25588	11.7106	10
		TXNDC2	-5145982	0.000796785	0.212717	18
		CD200R1L	-5148495	0.072865	4.84484	3
		CXorf65	-5187802	0.00038251	0.137547	X
		SLC36A3	-5200022	0.0636718	4.45198	5
		UBQLN3	-5216800	0.0499222	3.93311	11
		KRT15	-5228636	0.0338361	2.96882	17
		TMEM89	-5255104	0.000448369	0.151267	3
		C9orf153	-5257661	0.00688474	0.970473	9
		CCDC179	-5301384	0.0150646	1.62845	11
		PFN3	-5314639	21.7047	273.168	5
		MBD3L1	-5325270	3.3504	70.0285	19
		C5orf60	-5345106	0.999485	29.407	5
		HEMGN	-5394174	0.00738956	1.01722	9
		CCIN	-5408119	1.27877	34.9332	9
		OR7E24	-5412135	71.5056	671.246	19
		RDH8	-5425020	9.51337	149.517	19
		GUCA1A	-5460506	0.820063	25.593	6
		C10orf62	-5521397	2.62191	58.4786	10
		PDYN	-5545775	10.1753	157.076	20
		S100A7A	-5599083	218.894	1570.4	1
		FAM187B	-5600703	3.88665	78.1766	19
		ZNF705B	-5607505	469.438	2768.24	8
		C20orf141	-5617734	20.5551	261.881	20
		TEX43	-5691346	13.0901	189.411	5
		ADIG	-5731719	1.15342	32.5308	20
		DEFB134	-5745383	58.9196	579.01	8
		IQCF6	-5807103	18.49	241.687	3
		GAPDHS	-5808143	3.21831e-05	0.0261838	19
		CCDC168	-5867265	8.84945e-06	0.0111377	13
		C10orf90	-5883024	9.7157e-05	0.0568407	10
		GLT6D1	-6007029	21.7299	273.291	9
		FSCB	-6068803	0.54762	19.6919	14
		ZNF683	-6089238	6.92064e-05	0.0451636	1
		LOC100505841	-6106862	0.000914365	0.236928	5
		IZUMO3	-6127239	16.3198	220.18	9
		SPERT	-6132417	0.201626	10.047	13
		EVX1	-6151933	0.353433	14.5502	7
		BANF2	-6246646	0.071371	4.76347	20
		TEX35	-6260461	0.00611845	0.916734	1
		TPPP2	-6271940	0.000128929	0.0673318	14
		TTLL2	-6277997	3.26926e-05	0.0261838	6
		TEX44	-6450590	3.27378	68.8354	2
		FSCN3	-6465020	0.0106127	1.26349	7
		FNDC8	-6483431	0.000129925	0.0673318	17
		LRRC72	-6510488	12.1555	179.682	7
		FAM71A	-6572184	9.94705	155.104	1
		TEX36	-6787611	0.260573	11.8332	10
		C10orf120	-7032313	0.15395	8.37224	10
		KNCN	-7519207	0.508319	18.5053	1
		TRIM42	-7587144	0.00870279	1.12598	3
		TSPAN16	-7634172	5.01792e-06	0.00812196	19
		OR10J1	-8137122	0.11113	6.64635	1
		P3R3URF	-8456386	47.8524	493.365	1
		C16orf78	-8588520	0.000377259	0.137547	16
		ACTL9	-9057344	0.0337858	2.96882	19

## Sheet: DEGs analysis 2
		symbol	log2FoldChange	pvalue	padj
		RPL10	8435493	11.016	801.185
		SULT2A1	4453081	0.0114212	10.6674
		CHIA	3914854	0.103819	48.4833
		HIST2H3D	3895517	120.474	3718.15
		HIST2H3PS2	3737543	68.8752	2561.33
		SYT4	3577881	6.04295	544.606
		KCNK3	3476902	0.0175794	14.8554
		CCKAR	3329313	72.1431	2645.15
		GUCA1C	3322935	21.9409	1216.76
		DUOX2	3303323	82.4005	2889.88
		NPFFR2	3265556	107.442	3460.38
		PCP4	2979005	10.8132	798.643
		FA2H	2959304	271.532	5729.61
		RAB17	2807234	0.00290649	4.68897
		MT3	2685499	90.6966	3071.57
		CHAD	2670392	5.81712e-07	0.00258076
		MXRA5	2667233	1.09771	198.375
		NPTX1	2637863	119.535	3704.67
		CCL21	2597767	647.823	9660.73
		SPRR2D	2564684	258.98	5593.94
		LPL	2528696	0.615862	140.117
		SERTM1	2521552	377.951	7019
		SERPINA6	2516551	87.7374	3011.58
		BAALC	2468716	30.4043	1500.98
		CYSLTR2	2467929	210.584	5022.89
		DUOXA2	2466851	6.2242	552.301
		RAP1GAP	2419847	9.80961	752.021
		SULT1B1	2374477	463.579	7892.99
		PLEK2	2328994	2.82732	319.664
		SPRR2F	2328354	61.6036	2397.41
		PTHLH	2312771	0.198112	68.9351
		TACSTD2	2310334	340.499	6640.44
		APOC1	2295157	425.163	7459.46
		GSTA5	2286570	55.9793	2257.75
		FABP3	2263679	0.00993493	10.3709
		PAQR5	2251448	0.0578998	32.1091
		SLC16A7	2242991	0.23526	76.3927
		DPP4	2241461	0.0537074	30.7449
		SLC6A6	2210977	3.73333	378.581
		STAB2	2204186	65.7958	2493.57
		CYP19A1	2193733	733.829	10368.2
		HPR	2181198	0.24814	78.6337
		HSD17B6	2177072	381.003	7043
		NPPC	2154547	566.545	8814.11
		DCX	2141663	166.35	4385.27
		PTGES	2135595	5.83879	534.098
		DHCR24	2121069	266.387	5688.7
		TM7SF2	2120578	551.747	8703.38
		SMLR1	2112457	33.891	1612.41
		CYP11A1	2098734	260.884	5625.32
		GSTA1	2087249	65.2465	2484.69
		LRP4	2076512	12.1851	851.324
		CD83	2043953	3.2612	346.546
		OSBPL6	2039712	78.2579	2799.93
		FST	2037775	679.506	9924.7
		MGARP	2028822	812.245	11036.8
		GJA1	2019198	24.5994	1314.88
		SYT6	2015404	475.325	7965.17
		RBFOX1	2001602	1.0353	191.379
		LRIT1	-22130655	9.66858e-15	1.71579e-10
		CXorf66	-21434090	4.5266e-11	4.01645e-07
		CYLC1	-21347345	1.52247e-10	9.0059e-07
		C1orf158	-8511713	0.0002261397	0.005198283
		IZUMO2	-8240141	0.0005418133	0.008584838
		LYZL4	-7789074	0.0002961280	0.006075245
		ADAM18	-7639151	0.0001244432	0.003780789
		CCER1	-7632910	0.0003405163	0.006640443
		PRDM9	-7397237	0.0007396444	0.010408984
		MAGEB6	-7275803	10.9707	801.185
		ONECUT3	-7109121	14.8451	0.0009614648
		LYZL1	-6995541	0.0007596954	0.010615397
		SPATA31A6	-6966150	2.65511	307.957
		KRT72	-6957097	0.0007595164	0.010615397
		GOLGA6L7	-6909864	14.3074	0.0009438620
		KCNU1	-6891587	0.0004862363	0.008099577
		POTEC	-6877802	0.0006179213	0.009388383
		GOLGA6B	-6821858	1.41487	226.201
		SPATS1	-6773369	0.0001312988	0.003896369
		POTED	-6748994	0.0001276905	0.003822609
		ODF4	-6742884	0.0001647220	0.004372800
		SYCE3	-6676599	0.0001193942	0.003704669
		ANKRD62	-6623435	0.0005215469	0.008415699
		FAM170A	-6562514	0.0007288181	0.010341259
		CDC20B	-6552428	0.0007133703	0.010217489
		MYH4	-6538480	88.1096	0.003012702
		BARHL2	-6532103	73.06	0.002662265
		TOPAZ1	-6487240	0.0005841550	0.008998624
		CCNA1	-6486006	90.9392	0.003073917
		TEKT1	-6468338	59.8239	0.002356606
		NBPF6	-6394485	11.7597	833.383
		FGF5	-6383366	0.0001726555	0.004453407
		C9orf57	-6345127	0.0001164224	0.003650235
		ANKRD30A	-6330226	0.0001443721	0.004095048
		SIM1	-6319724	81.4158	0.002860998
		POTEI	-6318198	3.18695	342.761
		SLCO6A1	-6313705	0.0008369683	0.011286352
		FBXO47	-6311694	12.8151	0.0008706463
		CFAP299	-6256940	0.0009125736	0.011855440
		NPHS1;LOC107985317	-6231340	0.0001277362	0.003822609
		CNTNAP4	-6226732	20.2167	0.0011762811
		TGIF2LX	-6189695	0.0007704510	0.010689932
		DCAF8L1	-6183934	10.2894	773.627
		MS4A13	-6152542	0.0003301087	0.006480210
		MLC1	-6059078	32.2167	0.0015578130
		EVPLL	-6047686	0.0008981499	0.011754106
		RFX4	-5973839	59.625	0.002356581
		AMER3	-5967426	55.9046	0.002257746
		DRC1	-5963479	26.9388	0.0014060451
		CCDC83	-5959774	0.0001587599	0.004314477
		TTC6	-5936898	7.67458	645.465
		C14orf39	-5917783	0.0271452	20.9443
		DSG1	-5917042	0.0001331371	0.003918161
		MARCH10	-5906470	15.4875	0.0009815451
		PPP4R3C	-5900126	0.0006975275	0.010080068
		DMP1	-5870122	0.0001633639	0.004366048
		NA	-5867269	0.0001606547	0.004336123
		PIWIL3	-5822782	0.0006358604	0.009578929
		KLK8	-5821058	21.8668	0.0012164537
		TEX11	-5820025	0.0009482757	0.012194276
		UTS2R	-5803425	0.0002017988	0.004872274
		RIBC2	-5749560	44.5189	0.0019506975
		MYH8	-5726775	0.0005383177	0.008576522
		KCNC2	-5715155	0.0006367961	0.009584889
		C19orf84	-5704076	0.0001198428	0.003705105
		FUT6	-5667029	100.785	0.003318227
		SOHLH1	-5660372	0.0002473794	0.005438197
		OR4N4	-5656623	0.0003147818	0.006297765
		ADAM29	-5656026	0.0009095270	0.011833187
		PAGE5	-5653054	86.5819	0.002995092
		ANKRD7	-5649512	2.42556	296.855
		TNNI3	-5627873	3.25589	346.546
		DNAI2	-5626411	1.0153	191.379
		ISL1	-5625794	0.0004719243	0.007949333
		C17orf64	-5596127	79.1283	0.002814050
		SPDYE4	-5581750	0.0008001653	0.010953600
		DRC7	-5569551	40.5864	0.0018373630
		BPIFC	-5561823	0.0001843500	0.004636434
		SPAG6	-5551922	1.50241	235.945
		SIX6	-5550566	0.0009594303	0.012302060
		NCAN	-5533776	0.0002465280	0.005438197
		EQTN	-5527822	0.0001156606	0.003639207
		CATSPER4	-5522946	0.0002810213	0.005894804
		RNF113B	-5494483	55.5467	0.002253248
		ZNF723	-5481487	52.385	0.002172020
		INA	-5480129	2.4192	296.855
		GABRG3	-5469598	0.0001990995	0.004846665
		FUT3	-5448832	0.0001130469	0.003608146
		CATSPERD	-5444120	0.0005051339	0.008269471
		PCDH15	-5437586	57.4894	0.002302792
		FOXE3	-5430971	0.0002680779	0.005690563
		ROPN1L	-5404485	0.0001774895	0.004518979
		LDHAL6B	-5388279	0.0003514687	0.006757491
		TUNAR	-5388176	0.0004989894	0.008214347
		CPXCR1	-5341794	0.0004439442	0.007638758
		SLC26A8	-5339995	0.0001577258	0.004306157
		STARD6	-5312476	0.639402	143.444
		GSG1L	-5306651	0.0005597370	0.008743920
		KLK4	-5292378	69.8679	0.002577704
		HIST3H3	-5288857	0.0008280333	0.011191378
		DMRTC2	-5288846	0.0008959539	0.011736094
		POTEF	-5276747	0.0001700311	0.004402522
		CFAP46	-5263722	0.0696207	36.3379
		GOLGA6A	-5261731	46.1488	0.0019903459
		CCK	-5236097	0.0009937281	0.012542460
		WFDC13	-5235602	0.0006466811	0.009651811
		FOXL2NB	-5232938	0.0005201150	0.008413820
		ZBBX	-5205808	1.7934	255.772
		IL11	-5183810	0.0001099603	0.003522301
		TBR1	-5183210	0.0001327863	0.003914330
		PLEKHS1	-5160623	0.0009395992	0.012117825
		TMEM225	-5151657	1.47697	234.02
		DNAJB13	-5148232	19.6024	0.0011480677
		WFDC10B	-5120947	0.0009788615	0.012425520
		RFPL4B	-5119059	0.0005579124	0.008743920
		SLC34A2	-5106944	0.00723168	9.8718
		MAGEB2	-5100530	0.0008069581	0.011007714
		TRIM71	-5091903	0.0003581658	0.006834419
		SBK2	-5088072	0.0004647905	0.007892988
		C12orf50	-5067824	0.0006587153	0.009757565
		CALR3	-5028857	0.0008278390	0.011191378
		ZNF99	-5018431	24.3085	0.0013111793
		DMRT3	-5014376	5.0656	480.718
		KLK9	-4993718	0.0004942936	0.008182588
		SLCO1B7	-4993278	0.0004499389	0.007722066
		UGT1A6	-4968071	0.0003600148	0.006854960
		ASB15	-4953392	0.0003858858	0.007096446
		C6orf222	-4952845	9.83145	752.021
		IGF2BP1	-4934927	0.0003418302	0.006655592
		TLX2	-4923835	0.0007427182	0.010438019
		NEK2	-4906252	0.0002027049	0.004880869
		EGR4	-4903782	12.8541	0.0008706463
		ANKRD20A2	-4900485	21.026	0.0011845297
		LRRIQ1	-4865013	7.184	612.92
		VWA5B1	-4863271	17.6269	0.0010861330
		NA	-4848467	0.0002035998	0.004895776
		UBE2L5	-4819753	0.0001320534	0.003905701
		PBK	-4809802	0.0005100201	0.008311127
		KLK6	-4808470	0.0003020175	0.006130514
		TFDP3	-4805599	57.5806	0.002302792
		ANKRD20A4	-4782182	10.3319	773.627
		FNDC11	-4781755	0.0002625158	0.005639958
		DQX1	-4760545	0.0003571563	0.006822493
		BANF2	-4756465	0.0005559973	0.008723898
		CCL20	-4751443	0.0003787452	0.007023210
		ARMC4	-4749216	11.5939	826.285
		NA	-4727741	0.0007661772	0.010655627
		PPP1R2B	-4693528	40.2193	0.0018347859
		B3GALT5	-4687307	46.0114	0.001990346
		CFAP77	-4673548	4.11432	409.294
		TCP10L2	-4658180	0.0007006234	0.010100132
		PSMA8	-4641237	3.51521	362.68
		DPPA4	-4637052	0.876824	174.833
		GOLGA8J	-4633438	0.0002357935	0.005310142
		DNAH3	-4631808	1.21078	210.653
		TROAP	-4631228	0.0004274351	0.007473165
		TDRD9	-4628138	78.9412	0.002813035
		HYAL4	-4595546	0.0001945554	0.004785256
		POPDC3	-4594609	8.11965	660.969
		PROK2	-4564842	0.0003708113	0.006985581
		EPHA6	-4561891	0.547056	130.762
		DUSP13	-4558897	0.0004082043	0.007295058
		FAM167A	-4545796	0.743237	158.91
		SOX30	-4534206	2.84886	319.974
		PLPPR5	-4533920	0.0001965405	0.004817414
		CSNK1A1L	-4525064	0.0001946892	0.004785256
		BEND4	-4515421	102.197	0.003352270
		CERS3	-4511984	14.6785	0.0009541564
		GABRA5	-4468844	59.4614	0.002355363
		SLC6A19	-4444537	0.0003123992	0.006264221
		TCF24	-4440669	25.0024	0.0013324127
		TUBA3E	-4416298	0.0007256814	0.010327138
		NCAPH	-4408280	17.9811	0.0011041264
		CFAP43	-4405747	16.4449	0.0010203875
		ZNF729	-4389450	9.33009	726.192
		CFAP54	-4385686	16.2355	0.0010109337
		CDKN3	-4377325	0.0004121091	0.007335112
		NLRP14	-4374353	0.0002820997	0.005910438
		MYH2	-4370601	68.3459	0.002548040
		GOLGA6D	-4368373	0.0004173205	0.007376265
		ABCG4	-4332642	47.3695	0.002030479
		TCP10L	-4284119	0.0006464769	0.009651811
		TULP2	-4268332	0.0002419734	0.005400403
		HES2	-4267334	45.9363	0.0019903459
		MEIKIN	-4256060	0.0008557234	0.011426387
		SOX1	-4248080	0.0001650950	0.004372800
		NA	-4230167	62.2865	0.002411609
		MYO18B	-4220093	0.0002312276	0.005267075
		PTPRN	-4217032	0.0005750661	0.008904994
		OR2L13	-4210822	0.0004362277	0.007580037
		USP6	-4205494	2.16261	284.539
		SUN3	-4200972	0.0005167460	0.008380662
		ERICH2	-4193295	20.8954	0.0011813605
		ACTL8	-4183012	3.38795	355.754
		F12	-4172936	0.0001689335	0.004389303
		TUBA3D	-4156737	30.3741	0.0015009832
			-4151920	0.0005557639	0.008723898
		PASD1	-4138522	28.1658	0.0014487839
		CFAP61	-4129727	39.245	0.0017949508
		NEK5	-4111351	1.72346	254.871
		CSMD3	-4105773	10.514	783.953
		HHIPL2	-4097396	0.0003237939	0.006441756
		TMEM132D	-4091869	0.0004226200	0.007440293
		PPM1E	-4089003	0.135532	54.8486
		IGLON5	-4088649	1.81637	255.772
		NME8	-4079308	85.6893	0.002973129
		WFDC3	-4075269	0.0001480341	0.004163255
		CLSPN	-4073145	0.0001837559	0.004636434
		RIIAD1	-4069688	0.0003724445	0.007001271
		DNAH12	-4068270	4.12845	409.294
		FOXD4L1	-4041106	0.0005059047	0.008274456
		SLC30A8	-4039967	2.41884	296.855
		NUF2	-4037776	12.4998	862.911
		TRIM36	-4036051	0.0006235832	0.009425986
		CT47B1	-4031588	0.0004057235	0.007280050
		TDRD1	-4031285	38.7068	0.0017795113
		LMX1B	-4028266	0.0001273372	0.003822609
		CFAP52	-3988015	0.530544	128.973
		CHD5	-3976442	60.8256	0.002377559
		RFPL3	-3975431	62.7026	0.002418042
		CNBD1	-3965624	0.0003261026	0.006467173
		SLC24A2	-3944023	0.0002839918	0.005935563
		WDR93	-3934181	24.5845	0.0013148841
		CCDC173	-3922816	0.0001169445	0.003660135
		CCDC38	-3912213	91.3853	0.003083125
		BARX2	-3911048	0.0001773350	0.004518979
		DEPDC1B	-3897674	0.0001360492	0.003972147
		OBP2A	-3891577	3.99526	401.698
		IGLL1	-3881464	0.0003732223	0.007001271
		ST8SIA3	-3881151	0.0002555689	0.005578057
		PPP1R36	-3876415	0.0002337172	0.005281507
		SLC6A17	-3868621	0.0001240524	0.003780789
		PDZD9	-3848540	54.1349	0.002213544
		SPOCD1	-3841726	0.855487	174.5
		ABCG8	-3832570	0.0007120067	0.010206196
		SERPINB5	-3816289	0.0002256552	0.005198283
		HCN4	-3793630	58.0458	0.002310655
		VCX3B	-3783329	0.0003011053	0.006127769
		CYP4F22	-3783262	0.0009893390	0.012514263
		PIWIL2	-3761439	0.689647	151.092
		PHACTR3	-3748212	0.951951	185.641
		DCDC1	-3740742	0.0001130031	0.003608146
		TUBB3	-3686901	30.4493	0.0015009832
		CEP55	-3683002	0.0004030302	0.007261091
		NEFM	-3657330	4.67487	453.334
		POTEM	-3654820	0.0005386575	0.008576522
		ESCO2	-3651001	47.0886	0.002023327
		GRIA2	-3641385	0.0005297469	0.008515298
		IGFL2	-3635097	64.4701	0.002465744
		DNAJC5G	-3631417	0.610361	140.117
		TJP3	-3630822	40.7255	0.0018389676
		VCX2	-3624458	0.0006392540	0.009613729
		TEX38	-3623178	0.0003762441	0.007019002
		C11orf91	-3621248	0.0008727552	0.011584079
		COMP	-3613769	53.8281	0.002206083
		USP44	-3588287	33.6037	0.0016030407
		WDR72	-3586213	0.0001443896	0.004095048
		NEK10	-3570715	12.144	851.324
		SLC9C1	-3568931	97.2694	0.003220415
		IRX2	-3566498	0.0006905581	0.010011963
		CFAP74	-3563354	0.349794	94.0521
		VWC2	-3556917	1.30878	217.174
		C5orf58	-3547157	99.176	0.003277427
		RPGRIP1	-3498589	0.0001070202	0.003453055
		NPIPB6	-3489733	0.0005589624	0.008743920
		SPATA22	-3463333	45.4452	0.0019800603
		PRSS45P	-3450103	30.7482	0.0015073435
			-3446365	0.0002881423	0.005972715
		LRRC3B	-3445933	0.0009601872	0.012302875
		HPSE2	-3435209	0.0004253902	0.007459460
		ERFE	-3433813	0.0002157817	0.005092104
		SEL1L2	-3425696	0.0001973277	0.004823384
		CCDC116	-3425151	0.0004088566	0.007299365
		IZUMO4	-3401772	0.0002512312	0.005504135
		SLC4A8	-3390887	18.3983	0.0011143235
		ATP8A2	-3375743	6.36731	559.378
		UGT8	-3361107	0.0001394050	0.003996577
		GAD1	-3357878	0.0006442885	0.009632303
		FGFR3	-3353526	0.0006220807	0.009419401
		SCGB3A1	-3343155	0.0001325521	0.003913927
		LRRC74B	-3342201	0.0001532253	0.004255300
		DSG2	-3329992	3.71337	378.581
		KLK2	-3320516	0.0006491838	0.009672893
		AXDND1	-3317547	0.0006763738	0.009895243
		FOXR2	-3303420	0.0003567425	0.006822493
		HHATL	-3302478	93.6127	0.003128533
		AZGP1	-3298067	0.0008884775	0.011679201
		CCDC60	-3287520	0.0006220860	0.009419401
		SLC8A2	-3287130	0.0001684690	0.004389303
		PLPP2	-3283272	0.0004231529	0.007442290
		PABPC3	-3279057	0.0001404145	0.004012555
		ELAVL2	-3270665	0.0005554505	0.008723898
		CFAP45	-3267025	37.0619	0.0017229393
		AURKC	-3266967	75.878	0.002725771
		CCDC144A	-3264846	0.0002217444	0.005157636
		KIF5A	-3259608	10.2631	773.627
		PALM3	-3258566	10.846	798.643
		PATE4	-3254994	0.0009572160	0.012282541
		ESRP1	-3254848	31.8279	0.0015474458
		SNAP91	-3239279	0.0001863694	0.004651632
		NA	-3238848	0.0002122968	0.005043400
		LRAT	-3231969	104.708	0.003409434
		POTEE	-3229993	0.0001735255	0.004462874
		GRM4	-3226222	0.0005692305	0.008830039
		PNPLA1	-3213944	0.0008922310	0.011711192
		KRTAP5-8	-3212887	0.0001143022	0.003627449
		CFAP53	-3201631	0.0001360907	0.003972147
		SPATA17	-3185537	0.0001528314	0.004251012
		ADCYAP1	-3183947	0.0006089507	0.009285292
		SYT3	-3170730	0.0004265361	0.007468726
		C12orf56	-3155330	0.0009700760	0.012386336
		FOXN4	-3152380	12.2728	854.088
		ZNF556	-3151611	6.25563	552.301
		PNLDC1	-3150065	0.0001448406	0.004099429
		CDX1	-3129057	0.0001874779	0.004666174
		FAM163A	-3122731	0.0001766087	0.004515990
		KRT13	-3083535	0.000400256	1.01471
		ZNF695	-3072132	0.0006213153	0.009419401
		KRT74	-3051629	0.0004721853	0.007949333
		KDF1	-3050367	0.0001835022	0.004636434
		CENPK	-3044054	0.0002339268	0.005281507
		NPIPB8	-3033372	0.0008750517	0.011596498
		TF	-3029131	19.052	0.0011275410
		KIF2C	-3019562	0.0003596345	0.006854960
		CCDC169	-3013784	0.0006538399	0.009717792
		DPY19L2	-3008173	0.0001834748	0.004636434
		KIF15	-3006410	28.5858	0.0014535325
		ZYG11A	-3002232	20.589	0.0011813605
		SURF2	-2996602	0.0002219626	0.005157636
		CNGA4	-2991185	0.0002017344	0.004872274
		FREM2	-2965597	0.0680948	36.3379
		EEF1A2	-2960968	0.0005372852	0.008574338
		CENPU	-2957643	0.0002422757	0.005400403
		PFKP	-2955987	0.0002705452	0.005722132
		MFAP5	-2935686	0.0001465844	0.004135590
		AMH	-2926625	0.0009855755	0.012492874
		EFCAB5	-2920429	0.0006820981	0.009938024
		KCNN1	-2913996	1.63695	248.284
		GOLGA8K	-2907429	0.0002053268	0.004923959
		TRPM6	-2900188	0.0004713221	0.007949333
		ZC2HC1C	-2899454	0.0005173750	0.008380662
		C16orf96	-2894639	0.0001732809	0.004462874
		PKDREJ	-2888506	0.0001854992	0.004636434
		WIF1	-2882161	8.44472	675.78
		ABCC8	-2877396	0.0002894475	0.005972715
		SYCE1	-2874683	0.0008523391	0.011399198
		CRYM	-2873106	0.0004669856	0.007915116
		CBLN4	-2853485	2.44971	297.39
		FOXD1	-2851621	0.0002111682	0.005030055
		RET	-2845317	5.89053	536.069
		UBXN10	-2843679	0.262923	81.4651
		CHST13	-2832787	0.30028	86.9618
		NA	-2829120	44	0.0019381988
		ASXL3	-2828745	0.126379	53.3982
		CACNA1A	-2825602	0.0005862992	0.009008196
		MAGEB10	-2819161	0.0004524592	0.007757817
		TRIM55	-2811950	0.0007634314	0.010642461
		EFCAB8	-2804478	0.0005085735	0.008295171
		COL2A1	-2803692	0.0001181505	0.003678420
		ASPM	-2794869	101.83	0.003346441
		IQCA1	-2791446	0.99315	191.379
		AOC1	-2787438	42.6734	0.0019075102
		SULT4A1	-2784641	11.3432	814.333
		ALLC	-2780799	0.0002672770	0.005690563
		ACBD7	-2775831	0.0002677833	0.005690563
		PRMT8	-2775627	0.0002374150	0.005327980
		ABCA13	-2771646	0.0004972769	0.008201372
		GDPD4	-2768533	38.8573	0.0017818153
		GCSAML	-2761612	11.7874	833.383
		CNGA2	-2760746	0.0003969127	0.007208535
		FAM183A	-2759639	0.0001657826	0.004384379
		LYPD5	-2754082	47.7768	0.002043006
		CENPE	-2751234	18.321	0.0011134430
		FBXW10	-2748336	0.0002890211	0.005972715
		CCDC168	-2732415	0.0003319655	0.006509458
		PRAP1	-2726171	0.0005343373	0.008550361
		CCDC178	-2721274	0.0007210189	0.010285532
		EPHA10	-2719592	0.0008799544	0.011610164
		CCDC150	-2718304	0.0001059888	0.003432257
		ZNF728	-2711550	15.2597	0.0009776101
		GALNT3	-2708563	0.0007863101	0.010842160
		KBTBD8	-2705065	66.0732	0.002494754
		WFDC2	-2704891	3.17873	342.761
		SDR42E1	-2697117	0.0001315688	0.003897862
		C7orf61	-2685950	0.0002579911	0.005583304
		SCN8A	-2685794	3.1558	342.761
		PKHD1	-2681736	0.0005473482	0.008641674
		GALNTL6	-2675007	0.0006319543	0.009536276
		OTOF	-2672373	0.0002561770	0.005578057
		FANCD2OS	-2669259	0.0001958237	0.004806483
		CST6	-2664770	55.6138	0.002253248
		TEX26	-2657586	0.0001180211	0.003678420
		CCDC54	-2648344	0.0001740585	0.004468994
		MYBL2	-2643616	0.0005679250	0.008817842
		CATSPERG	-2639635	0.0007297547	0.010341259
		NR6A1	-2638500	12.6427	862.911
		INHBB	-2626172	44.0152	0.0019381988
		CCDC114	-2626034	85.7794	0.002973129
		CSMD1	-2616403	0.0001846158	0.004636434
		ATP12A	-2609636	0.0007691652	0.010680443
		ZNF676	-2609117	0.0002169243	0.005097032
		TDRD12	-2608238	0.0005679474	0.008817842
		KIF12	-2604729	0.0001374750	0.003985270
		SYNGR3	-2602825	0.0003779618	0.007019002
		ANLN	-2593200	0.0009427537	0.012149678
		TPTE2	-2585963	0.0003829268	0.007071196
		LRRC74A	-2577834	0.0007858253	0.010842160
		GRM2	-2572458	95.1399	0.003167642
		NTRK1	-2565437	33.2825	0.0015963005
		USP43	-2560842	0.0002374863	0.005327980
		NOS1	-2552746	0.0006686298	0.009849835
		DLL3	-2545840	92.1972	0.003104613
		SYN2	-2545241	0.186772	67.1629
		MPPED1	-2539179	0.0005942361	0.009114360
		FBLL1	-2537993	0.0002855881	0.005944412
		LRRC7	-2533651	72.7241	0.002655478
		TNFRSF17	-2533247	83.4413	0.002909133
		ACTN3	-2526070	0.0008992081	0.011759283
		CHRFAM7A	-2524044	0.0003282227	0.006476332
		MTFR2	-2500786	0.0005667134	0.008814107
		CCDC13	-2477134	0.0004580010	0.007837691
		VSTM2L	-2470641	0.0008523428	0.011399198
		CYP2E1	-2459174	0.0005342071	0.008550361
		TRIM54	-2457602	0.0003085967	0.006230212
		THEGL	-2455546	0.0005439505	0.008603339
		CFAP221	-2451768	0.0002198927	0.005148042
		GPR158	-2428014	18.5696	0.0011149415
		PCDH17	-2426252	41.2888	0.0018502783
		DHDH	-2421531	15.5423	0.0009815451
		INSRR	-2421067	0.0001237157	0.003780789
		FAM186B	-2402687	0.0006090431	0.009285292
		TTC39A	-2388019	0.0003474373	0.006720319
		ZBTB8B	-2366977	15.0754	0.0009693012
		TDRD10	-2355706	0.0001288406	0.003842698
		ZNF165	-2339527	0.0003104250	0.006245808
		VCAN	-2333176	0.0004267603	0.007468726
		AURKA	-2325725	0.0003685961	0.006958625
		SLC30A3	-2324768	0.0005368886	0.008574338
		LNP1	-2320182	0.0002874931	0.005967080
		KCNC3	-2305234	22.3557	0.0012285290
		ZSCAN1	-2303979	0.0003509472	0.006757491
		NSUN7	-2299506	0.0009079730	0.011830314
		FLG2	-2289479	105.54	0.003423978
		OR3A2	-2282108	1.1678	207.238
		C22orf23	-2280076	0.0004613634	0.007880034
		HTR3B	-2279199	0.0009479724	0.012194276
		ZWILCH	-2266918	0.0004012657	0.007244009
		PRRX2	-2260702	0.0008332972	0.011245393
		DCDC2C	-2236932	0.0007974430	0.010932922
		HOOK1	-2236514	0.0002273452	0.005205764
		KIF20A	-2227643	0.0004484072	0.007703227
		SALL4	-2220269	0.0008872645	0.011676116
		CDCP1	-2196177	84.4081	0.002937070
		TCEAL2	-2194238	48.5986	0.002073153
		SCRG1	-2193026	40.429	0.0018349192
		PROSER2	-2167207	1.30415	217.174
		SAMD15	-2166696	0.0002741554	0.005778103
		CCDC65	-2156186	0.0003781227	0.007019002
		LRGUK	-2153526	0.0002427016	0.005400403
		GNG7	-2153047	12.3293	854.668
		CNKSR2	-2152524	0.0001721105	0.004445812
		SDK2	-2146379	0.0008524026	0.011399198
		JHY	-2142687	27.1301	0.0014118779
		ALX4	-2133936	0.0009471381	0.012194276
		SCN2A	-2117851	0.0002137923	0.005055263
		MYH14	-2103726	0.0001883943	0.004680579
		ANKRD36B	-2096412	19.7052	0.0011502890
		PPFIA4	-2075096	0.0003278835	0.006476332
		USP2	-2068053	0.0003768456	0.007019002
		SPINT2	-2065934	0.762446	158.93
		CENPH	-2062004	0.0003274678	0.006476332
		AGMO	-2057566	0.0004794743	0.008019558
		CXXC4	-2047060	7.10794	612.318
		ARHGEF16	-2032625	0.0001977304	0.004826581
		GALNT12	-2017010	0.0001390741	0.003996577
		FAM169A	-2014538	0.0002303187	0.005267057
		TMEM191C	-2013935	0.0001868017	0.004655875
		DNAAF4	-2013627	0.0001372517	0.003985270
		CNTNAP2	-2007076	0.0006704948	0.009849835
		SLCO3A1	-2002421	0.0001547991	0.004273728
